# Supplementary material for: GPRC5C regulates the composition of cilia in the olfactory system
Source: BMC Biol. 2023 Dec 18;21:292. doi: 10.1186/s12915-023-01790-0 (PMC10729543; doi:10.1186/s12915-023-01790-0)
Supplement: Supplementary file 2 — Additional file 2. Supporting data values. [file 12915_2023_1790_MOESM2_ESM.xlsx]

## Sheet: Figure 1
	Gprc5c mRNA relative to GAPDH, Figure 1B
	0.293936
OE	0.315738
	0.348996
	0.117059
OB	0.0981058
	0.108911
	0.154035
Cerebellum	0.160137
	0.192438
	0.0949792
Spinal cord	0.0930625
	0.100873
	0.240957
Liver	0.24354
	0.270665
	0.281628
Kidney	0.20088
	0.250131
	0.0948692
Pancreas	0.0925064
	0.125907
Stomach	0.267598
	0.202356
	0.171838
Lung	0.247089
	0.238822
	0.0447256
Spleen	0.0584401
	0.0533771
	0.0644749
Skeletal muscle	0.110887
	0.0897331
	0.0999275
CNS	0.0619187
	0.0941932
	0.059384
Tongue	0.0617327
	0.0632138

## Sheet: Figure 2
GPRC5C+ knobs/100μ OE , Figure 2B	WT
3dpi	0
	0
	0
14dpi	11.1472
	12.987
	12.5541
28 dpi	20.2597
	19.4805
	22.2078
% of gamma-tubulin+ knobs with GPCR5c+ kmobs/100μm OE, Figure 2D
MMZ 14dpi	WT
	39.7377
	61.423
	60.5512
MMZ 28 dpi	WT
	76.8054
	85.0427
	87.4603
ARL13 integrated density, Figure 2F	WT	Gprc5c
	26.6307	22.7277
	19.202	30.6813
	29.9457	28.365

## Sheet: Figure 3
#irregular cilia/μm2, Figure 3N	WT	Gprc5c-/-
	41.2541	70.9571
	51.5677	53.6304
	33.0033	60.5061
	23.1023	57.1664
acetylated tubulin intensity [a.u.], Figure 3P	WT	Gprc5c-/-
	4.5987	9.131
	4.7165	8.845
	5.839	7.3725
	6.1985	6.55775

## Sheet: Figure 4
Integrated density MKS3 [a.u.], Figure 3K	WT	Gprc5c-/-
	5.78806	9.82235
	8.12927	9.44013
	8.9202	10.0702

## Sheet: Figure 5
Integrated density ADCY3, Figure 5E	WT	Gprc5c-/-
	4.23367	8.24667
	4.659	8.091
	5.33917	9.95483
Integrated density CNGA2, Figure 5E	WT	Gprc5c-/-
	1.617	2.22933
	1.95974	2.47206
	2.13438	2.41506
	2.00729	2.08966
Integrated density CNGA4, Figure 5E	WT	Gprc5c-/-
	5.2475	7.84
	4.18	6.88
	3.4525	6.16667
Integrated density PACS1, Figure 5E	WT	Gprc5c-/-
	3.188	4.122
	3.5615	5.75133
	4.0445	6.396
Integrated density GNAL, Figure 5E	WT	Gprc5c-/-
	6.8884	5.71395
	6.8136	6.3711
	4.0224	7.00315
	7.89673	6.69613
Integrated density OR5d18, Figure 5L	WT	Gprc5c-/-
	1.25074	1.68594
	0.722274	1.27377
	0.857856	1.55042
RAB11 integrated density, Figure 5M	WT	Gprc5c-/-
	2.22667	4.02987
	4.352	3.05753
	1.19313	5.59773
	2.26453	5.05243

## Sheet: Figure 6
Integrated density PI4,5P2, Figure 6C	WT	Gprc5c-/-
	0.683667	1.17867
	0.584333	1.028
	0.558333	0.9105

## Sheet: Figure 7
	WT	Gprc5c-/-
Number of PS6+ neurons, Figure 7E	0.0194157	0.0361001
	0.0160662	0.0344705
	0.017685	0.0329753
Integrated Density PS6+ neurons, Figure 7D	WT	Gprc5c-/-
	10.0822	19.5997
	12.6048	19.6081
	12.8708	28.867
Integrated Density MTCO, Figure 7H	WT	Gprc5c-/-
	3.663	2.92825
	4.33675	2.92667
	3.95467	2.37633

## Sheet: Figure S2
Figure S2D	WT
# of 5C+ knobs/100 mikrometer, P8	11.203
	8.181
	10.922
# of 5C+ knobs/100 mikrometer, 8W	20.542
	29.397
	22.669
# of 5C+ knobs/100 mikrometer, 56W	31.566
	27.412
	25.854

## Sheet: Figure S3
	WT	Gprc5C
ICAM1+ cells/mmOE	52.626	50.808
	58.889	58.081
	61.01	66.765
	69.494	60.506
CxCR4+ cells/mmOE	25.959	17.371
	21.42	14.246
	22.324	13.937
	13.7374	25.952
MCM2+ cells/mmOE	17.6768	19.795
	14.4444	28.388
	26.064	14.846
	14.247	20.203
caspase3+ cells/mmOE	5.256	0
	6.968	10.701
	3.03	5.348
	4.139	8.559

## Sheet: Figure S4
	WT	Gprc5C
Integrated density FBF1	2.97406	2.97551
	2.99014	3.02696
	3.27464	2.60942
	2.66312	3.12457
